# Supplementary material for: Genetic Diagnostic Evaluation of Trio-Based Whole Exome Sequencing Among Children With Diagnosed or Suspected Autism Spectrum Disorder
Source: Front Genet. 2018 Nov 30;9:594. doi: 10.3389/fgene.2018.00594 (PMC6284054; doi:10.3389/fgene.2018.00594)
Supplement: TABLE S1 — Primer sequences used for validation. [file Table_1.csv]

ID	Gene	primer sequencing
ASD-685	SHANK3	SHANK3-F£ºTCCCCACGGAGCCCAGCCTG SHANK3-R£ºCTCCCTGGTCTCCTCATCGC
ASD-667	AFF2	AFF2-148038084-F£ºGAGCCAACATTTTCACCTA AFF2-148038084-R£ºTCCCACAGAAAGCATCATC
ASD-706	IL1RAPL1	IL1RAPL1-F: CTGACATTAGGAGAAGCAAG IL1RAPL1-R: ATGTGTAATGGGTTCTATCC
ASD-817	POGZ	POGZ-F£ºTCCCATCACATTCCAAAGT POGZ-R£ºCCAAAAGGTCAGTAATCTT
ASD-821	ADNP	ADNP-49520532-F CTACTGCTGTGGCTGAAATT ADNP-49520532-R TGTCAGATGGGTAGGTTTTA
ASD-867	CHD8	CHD8-21868425-F: AGAAAGGACAGAGGAAGAGC CHD8-21868425-R: ATCATTCAGGTAATTATCAA
Suspected ASD-1	PTEN	PTEN-89717712-F£ºCAGATACAGAATCCATATTT PTEN-89717712-R£ºATTTACCCTTATAATGTCTC
