# Supplementary material for: Genetic Diagnostic Evaluation of Trio-Based Whole Exome Sequencing Among Children With Diagnosed or Suspected Autism Spectrum Disorder
Source: Front Genet. 2018 Nov 30;9:594. doi: 10.3389/fgene.2018.00594 (PMC6284054; doi:10.3389/fgene.2018.00594)
Supplement: TABLE S2 — Quality control of sequencing depth, coverage and the targeted regions covered by ≧10X reads (138X). [file Table_2.csv]

No.	Coverage	Depth	Targeted regions covered by �R10X reads
1	97.60%	114.9	96.60%
2	97.40%	126.6	96.30%
3	97.62%	136.23	96.74%
4	98.20%	190.4	97.70%
5	97.70%	135.3	96.90%
6	97.79%	135.41	97.06%
7	97.89%	140.83	97.12%
8	97.87%	117.4	96.99%
9	97.90%	135.8	97.20%
10	98.10%	152.1	97.80%
11	98.00%	175	97.40%
12	97.80%	130.6	97.10%
13	98.00%	97.5	157.10%
14	97.60%	127.9	96.40%
15	97.70%	145.3	96.90%
16	97.20%	127.5	95.90%
17	97.90%	131.3	96.90%
18	97.87%	133.13	97.14%
19	97.60%	148.6	96.70%
20	98.03%	159.01	97.39%
21	97.90%	119.4	97.00%
22	98.00%	156.6	96.80%
23	97.70%	128.2	96.90%
24	97.54%	133.99	96.57%
25	97.87%	162.43	97.04%
26	97.10%	134.9	96.00%
27	97.80%	143.5	97.10%
28	98.00%	143.4	97.50%
29	98.05%	137.01	97.59%
30	98.10%	132.2	97.80%
31	97.80%	103.9	96.90%
32	98.00%	139.5	97.30%
33	98.20%	144.7	97.60%
34	98.10%	164.8	97.20%
35	98.00%	154.1	97.20%
36	98.00%	137.6	97.30%
37	97.60%	155.9	96.70%
38	98.00%	140.4	97.30%
39	97.23%	91.07	92.94%
40	97.70%	112.6	96.50%
41	97.70%	131.9	96.60%
42	97.90%	124.5	97.10%
43	97.85%	126.02	97.14%
44	97.91%	117.21	97.14%
45	97.60%	116	96.70%
46	97.40%	112.7	96.30%
47	98.00%	134.5	97.40%
48	97.30%	143.1	97.30%
49	97.07%	120.66	95.73%
50	97.78%	149.92	96.99%
51	98.00%	123.2	96.60%
52	97.80%	120.4	97.10%
53	97.90%	140	96.40%
54	97.90%	130.3	97.10%
55	97.30%	155.2	96.10%
56	98.00%	149.3	97.50%
57	97.90%	132	97.20%
58	97.84%	133.26	97.04%
59	97.90%	183.4	97.30%
60	97.80%	144	97.10%
61	97.79%	124.36	96.95%
62	97.86%	122.72	97.11%
63	97.40%	162	96.30%
64	97.90%	135.1	97.20%
65	97.79%	163.06	97.08%
66	97.70%	130.1	96.90%
67	97.81%	154.55	97.08%
68	97.30%	149	95.40%
69	97.80%	150	97.00%
70	97.50%	122.2	96.40%
71	97.47%	165.74	96.50%
72	97.59%	156.52	96.71%
73	98.01%	160.9	97.49%
74	98.05%	133.34	97.52%
75	98.10%	165.9	97.60%
76	97.60%	126.4	96.40%
77	97.60%	107.2	96.50%
78	97.80%	164.9	97.20%
79	98.10%	140.8	97.00%
80	97.90%	156.7	97.20%
